# Supplementary material for: Immunomodulatory Tissue‐Engineering Strategies for Diabetic Foot Ulcer Management: A Systematic Review
Source: Wound Repair Regen. 2026 Mar 25;34(2):e70149. doi: 10.1111/wrr.70149 (PMC13014567; doi:10.1111/wrr.70149)
Supplement: Supplementary file 3 — Table S2: Methodological quality and risk‐of‐bias assessment of the included studies. [file WRR-34-0-s001.xlsx]

## Sheet: 00_Mapping
No	Study	Primary tool	Secondary tool(s)	Rationale / Note
12	Fu et al. (2023)	SYRCLE (primary)		in vitro
32	Alizadeh et al. (2024)	SYRCLE (primary)	OHAT (secondary)	Diabetic rat + in vitro.
33	Bai et al. (2020)	SYRCLE (primary)	OHAT (secondary)	Diabetic rat + in vitro.
34	Bakadia et al. (2024)	SYRCLE (primary)	OHAT (secondary)	Diabetic rat/mouse + in vitro.
35	Chen et al. (2023)	JBI (primary clinical)	SYRCLE (preclinical)	Clinical pilot with 6 DFU patients (→ JBI); also mouse data (→ SYRCLE).
36	Chen et al. (2024)	SYRCLE (primary)	OHAT (secondary)	Diabetic rat + in vitro.
37	Chu et al. (2025)	SYRCLE (primary)	OHAT (secondary)	Infected diabetic rat + in vitro.
38	Geng et al. (2025)	SYRCLE (primary)	OHAT (secondary)	Diabetic mouse + in vitro.
39	Guo et al. (2024)	SYRCLE (primary)	OHAT (secondary)	Diabetic rat + in vitro.
40	Hao et al. (2023)	SYRCLE (primary)	OHAT (secondary)	Diabetic rat + in vitro.
41	Hauck et al. (2021)	SYRCLE (primary)		Pure preclinical animal.
42	He et al. (2024)	SYRCLE (primary)	OHAT (secondary)	Diabetic mouse + in vitro.
43	Kim et al. (2024)	SYRCLE (primary)	OHAT (secondary)	Diabetic mice + in vitro.
44	Lan et al. (2024)	SYRCLE (primary)	OHAT (secondary)	Infected diabetic rat + in vitro.
45	Li et al. (2025)	SYRCLE (primary)	OHAT (secondary)	Diabetic rat + in vitro.
46	Liu et al. (2025)	SYRCLE (primary)	OHAT (secondary)	Diabetic mouse + in vitro.
47	Mai et al. (2025)	SYRCLE (primary)	OHAT (secondary)	Diabetic rat + in vitro.
48	Ning et al. (2022)	SYRCLE (primary)	OHAT (secondary)	Diabetic rat + in vitro.
49	Pu et al. (2024)	SYRCLE (primary)	OHAT (secondary)	Animal model + in vitro.
50	Sawaya et al. (2022)	SYRCLE (primary)	OHAT (secondary)	db/db mouse + human tissue transcriptomics; no clinical intervention.
51	Smith et al. (2021)	OHAT (primary)		Completely in vitro 3D human skin equivalent; no animal/clinical.
52	Tan et al. (2021)	SYRCLE (primary)	OHAT (secondary)	Leprdb/db mouse + genetics/bioengineering, in vitro support.
53	Tang et al. (2023)	SYRCLE (primary)	OHAT (secondary)	Diabetic rat + in vitro.
54	Tang et al. (2025)	SYRCLE (primary)	OHAT (secondary)	Diabetic mouse + hucMSC-exosome; in vitro support.
55	Tao et al. (2025)	SYRCLE (primary)	OHAT (secondary)	STZ diabetic mouse + macrophage KO; in vitro support.
56	Wang et al. (2025)	SYRCLE (primary)	OHAT (secondary)	Diabetic mice + in vitro.
57	Wu et al. (2025)	SYRCLE (primary)	OHAT (secondary)	Multiple in vivo inflammation models, including STZ mouse + in vitro.
58	Xin et al. (2021)	SYRCLE (primary)	OHAT (secondary)	db/db mouse + in vitro.
59	Zhang et al. (2023)	SYRCLE (primary)	OHAT (secondary)	Diabetic rat + in vitro.
60	Zhang et al. (2024)	SYRCLE (primary)	OHAT (secondary)	Infected diabetic rat + in vitro.
61	Zhai et al. (2025)	SYRCLE (primary)	OHAT (secondary)	Diabetic mouse + in vitro.
62	Zhao et al. (2023)	SYRCLE (primary)	OHAT (secondary)	Diabetic rat + in vitro.
63	Zhou et al. (2025)	OHAT (primary)		Human DFU tissue & in vitro HUVEC; no animal, no clinical intervention.
64	Zhou et al. (2025b)	SYRCLE (primary)	OHAT (secondary)	db/db mouse + macrophage in vitro.

## Sheet: SYRCLE_primary
No	Study	1. Sequence generation (selection bias)	2. Baseline characteristics (selection bias)	3. Allocation concealment (selection bias)	4. Random housing (performance bias)	5. Blinding of caregivers/investigators (performance bias)	6. Random outcome assessment (detection bias)	7. Blinding of outcome assessor (detection bias)	8. Incomplete outcome data (attrition bias)	9. Selective outcome reporting (reporting bias)	10. Other sources of bias	Overall RoB (Low/High/Unclear)	Notes
12	Fu et al. (2023)	Unclear	Low	Unclear	Unclear	Unclear	Unclear	Unclear	Low	Low	Low	Unclear	Assessment based only on the published article; randomization and blinding details were not reported
32	Alizadeh et al. (2024)	Unclear	Low	Unclear	Unclear	Unclear	Unclear	Unclear	Low	Low	Low	Moderate/ unclear	mainly due to insufficient reporting on randomisation and blinding.
33	Bai et al. (2020)	Low	Low	Unclear	Unclear	Unclear	Low	Unclear	Low	Low	Low	Low - moderate	Good randomisation and complete data; main uncertainties concern allocation concealment and blinding.
34	Bakadia et al. (2024)	Unclear	Low	Unclear	Unclear	Unclear	Unclear	Unclear	Low	Low	Low	Moderate/ unclear	due to insufficient detail on randomisation and blinding.
35	Chen et al. (2023)	Low	Low	Unclear	Unclear	Unclear	Low	Unclear	Low	Low	Low	Low - moderate	Robust randomisation and outcome reporting; uncertainty remains around allocation concealment and blinding.
36	Chen et al. (2024)	Unclear	Low	Unclear	Unclear	Unclear	Unclear	Unclear	Low	Low	Low	Moderate/ unclear	primarily due to lack of detail on randomisation and blinding.
37	Chu et al. (2025)	Unclear	Low	Unclear	Unclear	Unclear	Unclear	Unclear	Low	Low	Low	Moderate/ unclear	mainly because details of randomisation and blinding were not reported.
38	Geng et al. (2025)	Low	Low	Unclear	Unclear	Unclear	Low	Unclear	Low	Low	Low	Low - moderate	Well-randomized and complete data; primary uncertainties are allocation concealment and blinding of caregivers/outcome assessors.
39	Guo et al. (2024)	Low	Low	Unclear	Unclear	Unclear	Low	Unclear	Low	Low	Low	Low - moderate	Good randomisation and complete outcome reporting; main uncertainties are allocation concealment and blinding.
40	Hao et al. (2023)	Unclear	Low	Unclear	Unclear	Unclear	Unclear	Unclear	Low	Low	Low	Moderate/ unclear	mainly due to insufficient reporting of randomisation and blinding.
41	Hauck et al. (2021)	Low	Low	Unclear	Unclear	Unclear	Low	Unclear	Low	Low	Low	Low - moderate	The primary uncertainties relate to potential performance and detection bias due to lack of explicit reporting of blinding and allocation concealment.
42	He et al. (2024)	Unclear	Low	Unclear	Unclear	Unclear	Unclear	Unclear	Low	Low	Low	Moderate/ unclear	largely due to insufficient reporting on randomisation and blinding.
43	Kim et al. (2024)	Low	Low	Unclear	Unclear	Unclear	Low	Unclear	Low	Low	Low	Low - moderate	Good randomisation and complete reporting; main uncertainties relate to allocation concealment and blinding.
44	Lan et al. (2024)	Unclear	Low	Unclear	Unclear	Unclear	Unclear	Unclear	Low	Low	Low	Moderate/ unclear	mainly due to insufficient reporting on randomisation and blinding.
45	Li et al. (2025)	Unclear	Low	Unclear	Unclear	Unclear	Unclear	Unclear	Low	Low	Low	Moderate/ unclear	mainly due to lack of detail on randomisation and blinding.
46	Liu et al. (2025)	Low	Low	Unclear	Unclear	Unclear	Low	Unclear	Low	Low	Low	Low - moderate	Generally well-designed with appropriate randomisation and complete data; main limitations are lack of explicit allocation concealment and blinding.
47	Mai et al. (2025)	Low	Low	Unclear	Unclear	Unclear	Low	Unclear	Low	Low	Low	Low - moderate	Strong design and complete data; main uncertainties involve allocation concealment and blinding of caregivers and assessors.
48	Ning et al. (2022)	Low	Low	Unclear	Unclear	Unclear	Low	Unclear	Low	Low	Low	Low - moderate	The in-vivo experiments were generally well designed with clear randomisation and complete data, but lack of explicit allocation concealment and blinding of caregivers or outcome assessors leaves some risk of performance and detection bias.
49	Pu et al. (2024)	Unclear	Low	Unclear	Unclear	Unclear	Unclear	Unclear	Low	Low	Low	Moderate/ unclear	mainly due to lack of information on randomisation and blinding
50	Sawaya et al. (2022)	Unclear	Low	Unclear	Unclear	Unclear	Unclear	Unclear	Low	Low	Low	Moderate/ unclear	several domains lack information on randomisation or blinding
52	Tan et al. (2021)	Unclear	Low	Unclear	Unclear	Unclear	Unclear	Unclear	Low	Low	Low	Moderate/ unclear	mainly due to insufficient reporting of randomisation and blinding procedures.
53	Tang et al. (2023)	Unclear	Low	Unclear	Unclear	Unclear	Unclear	Unclear	Low	Low	Low	Moderate/ unclear	driven by insufficient reporting of randomisation and blinding.
54	Tang et al. (2025)	Unclear	Low	Unclear	Unclear	Unclear	Unclear	Unclear	Low	Low	Low	Moderate/ unclear	mainly due to insufficient information on randomisation and blinding.
55	Tao et al. (2025)	Unclear	Low	Unclear	Unclear	Unclear	Unclear	Unclear	Low	Low	Low	Moderate/ unclear	low risk in reporting and attrition; several domains not clearly described
56	Wang et al. (2025)	Low	Low	Unclear	Unclear	Unclear	Low	Unclear	Low	Low	Low	Low - moderate	Good randomisation and complete data; main uncertainties are allocation concealment and blinding of caregivers/outcome assessors.
57	Wu et al. (2025)	Unclear	Low	Unclear	Unclear	Unclear	Unclear	Unclear	Low	Low	Low	Moderate/ unclear	several domains lack explicit information on randomisation or blinding.
58	Xin et al. (2021)	Unclear	Low	Unclear	Unclear	Unclear	Unclear	Unclear	Low	Low	Low	Moderate/ unclear	largely due to insufficient reporting of randomisation and blinding.
59	Zhang et al. (2023)	Unclear	Low	Unclear	Unclear	Unclear	Unclear	Unclear	Low	Low	Low	Moderate/ unclear	due primarily to lack of detail on randomisation and blinding.
60	Zhang et al. (2024)	Unclear	Low	Unclear	Unclear	Unclear	Unclear	Unclear	Low	Low	Low	Moderate/ unclear	primarily from insufficient reporting of randomisation and blinding.
61	Zhai et al. (2025)	Unclear	Low	Unclear	Unclear	Unclear	Unclear	Unclear	Low	Low	Low	Moderate/ unclear	driven by insufficient reporting of randomisation and blinding.
62	Zhao et al. (2023)	Low	Low	Unclear	Unclear	Unclear	Low	Unclear	Low	Low	Low	Low - moderate	Study well-designed with appropriate randomisation and complete data; key limitation is lack of explicit reporting of allocation concealment and blinding.
64	Zhou et al. (2025)	Unclear	Low	Unclear	Unclear	Unclear	Unclear	Unclear	Low	Low	Low	Moderate/ unclear	driven mainly by inadequate reporting of randomisation and blinding.

## Sheet: OHAT_primary_invitro
No	Study	1. Test system characterization	2. Control of confounding/co-exposures	3. Exposure characterization (dose, duration)	4. Outcome assessment validity/reliability	5. Blinding of assessors	6. Incomplete data/attrition	7. Selective outcome reporting	8. Statistical methods & power/replicates	9. Reproducibility (independent repeats)	10. Other sources of bias	Overall RoB (Low/High/Unclear)	Notes
51	Smith et al. (2021)	Low	Unclear	Low	Low	Unclear	Low	Low	Low	Low	Low	Low	generally low risk of bias according to OHAT criteria, with only minor concerns regarding potential confounding and blinding of outcome assessment.
63	Zhou et al. (2025a)	Low	Low	Low	Low	Unclear	Low	Low	Unclear	Unclear	Low	Low–Moderate	Most domains show low risk; uncertainty remains for assessor blinding, limited biological replicates and lack of information on independent experimental repeats.

## Sheet: OHAT_secondary_support
No	Study	1. Test system characterization	2. Control of confounding/co-exposures	3. Exposure characterization (dose, duration)	4. Outcome assessment validity/reliability	5. Blinding of assessors	6. Incomplete data/attrition	7. Selective outcome reporting	8. Statistical methods & power/replicates	9. Reproducibility (independent repeats)	10. Other sources of bias	Overall RoB (Low/High/Unclear)	Notes
32	Alizadeh et al. (2024)	Low	Low	Low	Low	Unclear	Low	Low	Unclear	Unclear	Low	Low/ moderate	generally low risk; uncertainty remains for blinding and limited independent replication.
33	Bai et al. (2020)	Low	Low	Low	Low	Unclear	Low	Low	Low	Low	Low	Low	Well-characterized in-vitro experiments with minor concern regarding lack of explicit blinding.
34	Bakadia et al. (2024)	Low	Low	Low	Low	Unclear	Low	Low	Unclear	Unclear	Low	Low/ moderate	generally low risk with some uncertainty for blinding and limited independent replication.
36	Chen et al. (2024)	Low	Low	Low	Low	Unclear	Low	Low	Unclear	Unclear	Low	Low/ moderate	generally low risk but with uncertainty about blinding and independent replication.
37	Chu et al. (2025)	Low	Low	Low	Low	Unclear	Low	Low	Unclear	Unclear	Low	Low/ moderate	generally low risk; uncertainty remains for blinding and limited independent replication.
38	Geng et al. (2025)	Low	Low	Low	Low	Unclear	Low	Low	Low	Low	Low	Low	Well-conducted in-vitro experiments; minor limitation is absence of explicit blinding of laboratory assessors.
39	Guo et al. (2024)	Low	Low	Low	Low	Unclear	Low	Low	Low	Low	Low	Low	Well-designed in-vitro experiments; only minor concern is lack of explicit blinding of assessors.
40	Hao et al. (2023)	Low	Low	Low	Low	Unclear	Low	Low	Unclear	Unclear	Low	Low/ moderate	generally low risk; uncertainty remains for blinding and limited independent replication.
42	He et al. (2024)	Low	Low	Low	Low	Unclear	Low	Low	Unclear	Unclear	Low	Low/ moderate	generally low risk; uncertainty for blinding and limited independent replicates.
43	Kim et al. (2024)	Low	Low	Low	Low	Unclear	Low	Low	Low	Low	Low	Low	Well-conducted in-vitro experiments; only minor limitation is lack of explicit assessor blinding.
44	Lan et al. (2024)	Low	Low	Low	Low	Unclear	Low	Low	Unclear	Unclear	Low	Low/ moderate	generally low risk; uncertainty remains for blinding and limited independent replication.
45	Li et al. (2025)	Low	Low	Low	Low	Unclear	Low	Low	Unclear	Unclear	Low	Low/ moderate	generally low risk with some uncertainty for blinding and limited independent replication.
46	Liu et al. (2025)	Low	Low	Low	Low	Unclear	Low	Low	Low	Low	Low	Low	Strong experimental design with only minor concern regarding lack of explicit blinding of outcome assessors.
47	Mai et al. (2025)	Low	Low	Low	Low	Unclear	Low	Low	Low	Low	Low	Low	Well-characterized and controlled in-vitro experiments; the only notable limitation is the absence of explicit blinding of assessors.
48	Ning et al. (2022)	Low	Low	Low	Low	Unclear	Low	Low	Low	Unclear	Low	Low	Most domains at low risk; main uncertainties are blinding of assessors and independent replication.
49	Pu et al. (2024)	Low	Low	Low	Low	Unclear	Low	Low	Unclear	Unclear	Low	Low/ moderate	generally low risk; uncertainty remains for blinding and limited biological replicates
50	Sawaya et al. (2022)	Low	Low	Low	Low	Unclear	Low	Low	Unclear	Unclear	Low	Low/ moderate	generally low risk, but blinding and limited donor replicates introduce some uncertainty
52	Tan et al. (2021)	Low	Low	Low	Low	Unclear	Low	Low	Unclear	Unclear	Low	Low/ moderate	generally low risk; uncertainty remains for blinding and limited independent replication.
53	Tang et al. (2023)	Low	Low	Low	Low	Unclear	Low	Low	Unclear	Unclear	Low	Low/ moderate	generally low risk with uncertainty around blinding and limited independent replication.
54	Tang et al. (2025)	Low	Low	Low	Low	Unclear	Low	Low	Unclear	Unclear	Low	Low/ moderate	generally low risk; uncertainty remains for blinding and limited independent replication.
55	Tao et al. (2025)	Low	Low	Low	Low	Unclear	Low	Low	Unclear	Unclear	Low	Low/ moderate	generally low risk; uncertainty for blinding and independent repeats
57	Wu et al. (2025)	Low	Low	Low	Low	Unclear	Low	Low	Unclear	Unclear	Low	Low/ moderate	generally low risk; uncertainty remains for blinding and limited independent replicates.
58	Xin et al. (2021)	Low	Low	Low	Low	Unclear	Low	Low	Unclear	Unclear	Low	Low/ moderate	generally low risk; uncertainty remains for blinding and limited independent replication.
59	Zhang et al. (2023)	Low	Low	Low	Low	Unclear	Low	Low	Unclear	Unclear	Low	Low/ moderate	generally low risk; uncertainty remains for blinding and limited independent replication.
60	Zhang et al. (2024)	Low	Low	Low	Low	Unclear	Low	Low	Unclear	Unclear	Low	Low/ moderate	generally low risk; uncertainty remains for blinding and limited independent replication.
61	Zhai et al. (2025)	Low	Low	Low	Low	Unclear	Low	Low	Unclear	Unclear	Low	Low/ moderate	generally low risk; uncertainty remains for blinding and limited independent replication.
64	Zhou et al. (2025)	Low	Low	Low	Low	Unclear	Low	Low	Unclear	Unclear	Low	Low/ moderate	generally low risk; uncertainty remains for blinding and limited independent replication.
62	Zhao et al. (2023)	Low	Low	Low	Low	Unclear	Low	Low	Low	Low	Low	Low	Strong experimental design; only minor concern is absence of explicit blinding of outcome assessors.
56	Wang et al. (2025)	Low	Low	Low	Low	Unclear	Low	Low	Low	Low	Low	Low	Well-controlled in-vitro studies; the only limitation is lack of explicit assessor blinding.

## Sheet: JBI_case_series
No	Study	Q1. Clear inclusion criteria	Q2. Condition measured in a standard, reliable way for all participants	Q3. Valid methods for identification of the condition	Q4. Consecutive inclusion of participants	Q5. Complete inclusion of participants	Q6. Reporting of demographics/clinical information	Q7. Clear reporting of outcomes or follow-up	Q8. Clear reporting of site(s)/clinic(s) demographics	Q9. Appropriate statistical analysis	Q10. Clear reporting of adverse events/harms	Overall appraisal (Include/Exclude/Seek further info)	Notes
35	Chen et al. (2023)	Low	Low	Low	Low	Low	Low	Low	Low	Low	Low	Low	Well-described prospective case series; limitations are inherent to small sample size and absence of a control arm.
